# Supplementary material for: Terpenoid Hydrazones as Biomembrane Penetration Enhancers: FT-IR Spectroscopy and Fluorescence Probe Studies
Source: Molecules. 2021 Dec 29;27(1):206. doi: 10.3390/molecules27010206 (PMC8746376; doi:10.3390/molecules27010206)
Supplement: Supplementary file 1 [file molecules-27-00206-s001.zip]

Archive with 1 entries (1 files):
- molecules-1510356-supplementary.pdf
